# Supplementary material for: Metatranscriptomic analysis of the gut virome in Muscovy ducks reveals a novel duck reovirus potentially associated with hepatic and splenic hemorrhage
Source: Front Immunol. 2025 Oct 23;16:1680275. doi: 10.3389/fimmu.2025.1680275 (PMC12588956; doi:10.3389/fimmu.2025.1680275)
Supplement: Supplementary file 1 [file DataSheet1.zip]

Archive with 8 entries (7 files):
- Supplementary_Tables/
- Supplementary_Tables/Supplementary Table 1.xlsx
- Supplementary_Tables/Supplementary Table 2.xlsx
- Supplementary_Tables/Supplementary Table 3.xlsx
- Supplementary_Tables/Supplementary Table 4.xlsx
- Supplementary_Tables/Supplementary Table 5.xlsx
- Supplementary_Tables/Supplementary Table 6.xlsx
- Supplementary_Tables/Supplementary Table 7.xlsx
