# Supplementary material for: Metatranscriptomic analysis of the gut virome in Muscovy ducks reveals a novel duck reovirus potentially associated with hepatic and splenic hemorrhage
Source: Front Immunol. 2025 Oct 23;16:1680275. doi: 10.3389/fimmu.2025.1680275 (PMC12588956; doi:10.3389/fimmu.2025.1680275)
Supplement: Supplementary file 1 [file DataSheet1.zip › Supplementary_Tables/Supplementary Table 1.xlsx]

## Sheet: Sheet1
Table 1. Primers used for virus valication in this study
Virus	Primer	Sequences (5'-3')	Gene/Segment
FAdVs	Forward	TTACGCTTACGGTGCCTACGT	hexon
	Reverse	CCGCGTTATTCATGATCCAGTA
	Probe	FAM-CGACGGTTCCCAGTCCCTCACG-Eclipse
NDRV	Forward	CCCGGATTCTCGATGAATGGT	S2
	Reverse	CGACCCACTGCTGGATACAAG
	Probe	FAM-AACGCCTGTGCACGAGCTGAAC-TAMRA
DHAV-1	Forward	TATGGGTCTCAAAAAGCCAGC	VP1
	Reverse	CTAAGGCAAAATCTGAAGTACC
	Probe	ROX-TTCCACTCCCTGCTCCCACCTCC-BHQ2
