# Supplementary material for: Metatranscriptomic analysis of the gut virome in Muscovy ducks reveals a novel duck reovirus potentially associated with hepatic and splenic hemorrhage
Source: Front Immunol. 2025 Oct 23;16:1680275. doi: 10.3389/fimmu.2025.1680275 (PMC12588956; doi:10.3389/fimmu.2025.1680275)
Supplement: Supplementary file 1 [file DataSheet1.zip › Supplementary_Tables/Supplementary Table 2.xlsx]

## Sheet: Table5
Table 2. Reads count for prokaryotic viruses at Family level.
Family	Healthy_1	Healthy_2	Healthy_3	Healthy_4	Healthy_5	Healthy_6	Healthy_7	Healthy_8	Healthy_9	Healthy_10	Diseased_1	Diseased_2	Diseased_3	Diseased_4	Diseased_5	Diseased_6	Diseased_7	Diseased_8	Diseased_9	Diseased_10
Ackermannviridae	1274	921	3822	2419	816	597	2385	3556	955	648	907	368	772	641	512	1056	4785	1917	657	1011
Aliceevansviridae	1115	57	357	2	1466	40543	93869	22316	6132	49029	15676	64917	25047	10929	14841	11741	10408	19457	4753	16519
Arenbergviridae	0	0	0	0	0	58	1	0	0	12	3	13	0	3	1	0	0	0	0	1
Assiduviridae	0	0	0	0	1	0	0	0	0	0	0	0	6	0	0	0	0	0	0	0
Autographiviridae	802	143	85	16	66	119	22	44	101	33	27	72	271	132	93	283	9466	1832	79	1455
Bicaudaviridae	1	0	0	0	0	0	0	0	0	0	0	0	0	0	0	0	0	0	0	0
Brachygtaviriformidae	0	0	0	0	1	0	0	0	0	0	0	0	0	0	0	0	0	0	0	0
Casjensviridae	5	0	1	1	1	9	6	7	2	3	6	4	20	1	3	24	74	3	2	3
Chaseviridae	0	0	1	2	0	0	1	6	8	2	4	0	0	12	15	0	101	0	0	0
Cystoviridae	0	0	0	0	0	2	1	1	0	0	20	94	23	1	0	0	0	1	0	0
Demerecviridae	6	4	5	2	13	286	1	68	168	16	11	110	13	107	292	79	182199	10031	16	1592
Drexlerviridae	33	1	2	4	1	30	5	6	7	13	4	8	15	8	5	22	69	164	5	1255
Duinviridae	0	0	0	0	0	0	0	0	0	0	0	0	0	0	0	0	1	0	0	0
Duneviridae	0	0	0	0	7	0	0	0	0	0	0	0	4	0	0	0	1	0	0	3
Fiersviridae	6860	14	254	2	4384	29	1	35	5	1	14	3	379	12	16	725	2979	3472	20	7
Grimontviridae	0	0	4	0	0	119	1	5	26	6	5	7	4	6	15	143	1	5	3	1
Guelinviridae	10	143	3	0	18	2	0	4	50	1	10	45	852	57	102	23	668	3	9	115
Haloferuviridae	3	1	7	1	1	7	6	2	1	2	1	3	8	4	2	6	24	31	4	10
Herelleviridae	1067	97	358	10	381	4939	9193	3771	1955	4293	4655	17126	10740	6219	7532	2059	8967	2977	2164	40821
Inoviridae	46	92	71	71	84	24	38	127	148	105	112	35	38	15	617	47	119	68	104	86
Intestiviridae	0	0	0	1	2	0	0	0	0	0	0	0	0	0	0	0	0	0	0	0
Kyanoviridae	28	0	6	1	11	5	12	11	15	5	7	4	36	55	74	15	35	13	14	10
Lipothrixviridae	0	0	0	0	0	0	0	2	0	3	0	0	0	10	5	0	0	0	0	0
Mesyanzhinovviridae	3	1	1	0	0	1	1	0	0	0	0	0	0	1	0	1	0	0	0	0
Microviridae	207	14	6	1010	120	1	3	17	0	2	2	7	3	626	0	2	12	15	5	49
Pachyviridae	1	0	1	0	0	0	0	0	8	2	0	0	1	0	0	0	1	0	0	1
Paulinoviridae	0	0	0	0	0	0	0	0	0	0	0	0	0	0	0	0	9	4	0	0
Peduoviridae	1243	645	689	535	649	540	748	698	874	629	832	268	587	391	175	905	2467	1536	741	811
Pervagoviridae	0	0	0	0	4	1	0	1	328	1	0	0	3	0	1	116	55	1	55	1
Pootjesviridae	0	0	0	0	0	0	0	0	0	0	0	0	0	0	0	0	1	0	0	0
Rountreeviridae	0	1	0	0	0	93	549	72	14	155	1816	3560	96	48	199	2	943	23	21	222
Salasmaviridae	5	0	2	0	0	28	4	15	19	0	12	147	52	16	36	0	36	1	0	1
Schitoviridae	12	26	12	5	16	14	14	5	9	13	37	3	9	27	4	18	41	216	10	66
Stanwilliamsviridae	1	0	0	0	1	0	0	0	0	0	0	3	0	0	0	0	56	0	4	0
Steigviridae	0	0	0	0	22	19	2	3	0	1	1	0	0	0	2	2	0	24	0	0
Steitzviridae	0	0	0	0	0	0	0	0	0	0	0	0	0	0	0	0	0	1	0	0
Straboviridae	1272	292	416	5	258	801	132	162	1051	105	323	165	953	474	1153	5982	6116	20302	318	3069
Tectiviridae	0	0	0	0	0	1	0	0	0	0	0	0	0	0	0	0	1	0	0	1
Vilmaviridae	0	0	1	0	4	0	1	0	0	0	0	0	3	32	0	5	6	1	0	0
Zierdtviridae	1	0	0	0	1	3	1	1	1	0	0	1	6	3	3	1	1	3	1	0
Zobellviridae	0	0	0	0	1	0	0	0	0	0	0	0	1	1	3	11	6	0	1	2
