# Supplementary material for: Metatranscriptomic analysis of the gut virome in Muscovy ducks reveals a novel duck reovirus potentially associated with hepatic and splenic hemorrhage
Source: Front Immunol. 2025 Oct 23;16:1680275. doi: 10.3389/fimmu.2025.1680275 (PMC12588956; doi:10.3389/fimmu.2025.1680275)
Supplement: Supplementary file 1 [file DataSheet1.zip › Supplementary_Tables/Supplementary Table 3.xlsx]

## Sheet: Table6
Table 3. Reads count for prokaryotic viruses at Genus level.
Genus	Healthy_1	Healthy_2	Healthy_3	Healthy_4	Healthy_5	Healthy_6	Healthy_7	Healthy_8	Healthy_9	Healthy_10	Diseased_1	Diseased_2	Diseased_3	Diseased_4	Diseased_5	Diseased_6	Diseased_7	Diseased_8	Diseased_9	Diseased_10
Brussowvirus	744	51	284	2	1419	9686	24102	5323	2944	20724	3697	13682	8108	5664	3903	7835	9159	6709	1114	15317
Citexvirus	120	57	107	72	151	68	177	136	126	74	104	47	35	52	11	75	103	97	178	96
Epseptimavirus	0	0	0	0	0	0	0	0	0	0	0	0	2	1	0	2	5876	290	1	77
Fischettivirus	0	0	0	0	0	49	327	26	4	89	1265	1796	19	28	158	1	486	11	9	137
Hopescreekvirus	12	4	6	0	0	31	10	7	66	30	114	2366	166	17	11	3	124	6	0	4
Kayvirus	67	1	7	0	16	11	12	108	20	66	96	58	234	389	30	30	1056	25	28	3975
Krischvirus	1	0	2	0	0	23	0	1	0	4	3	4	1	3	237	2	1624	17302	33	785
Moineauvirus	72	3	12	0	18	3902	27755	2886	410	4213	1545	13854	3727	1028	2788	1199	255	2003	915	190
Mooreparkvirus	132	3	30	0	3	259	289	18	124	142	73	1110	290	67	42	10	10	9	16	2
Nitunavirus	16	11	10	0	3	23	0	65	2	12	2	32	9	89	520	0	0	1	4	860
Peduovirus	381	43	72	22	66	55	9	14	10	74	80	26	79	33	35	77	456	522	77	95
Phitrevirus	328	392	367	344	299	232	419	437	599	383	488	105	246	154	48	454	371	434	353	444
Pseudotevenvirus	1258	289	65	4	198	626	42	31	191	43	309	75	640	384	665	1712	1914	1446	86	1055
Qubevirus	0	1	0	0	0	0	0	0	0	0	0	0	0	0	0	3	16	3461	19	1
Schiekvirus	378	27	116	4	232	2322	6260	2647	714	2720	2838	3467	8220	4663	5347	1035	5326	1991	1408	32692
Schizotequatrovirus	0	0	8	0	1	42	0	8	486	9	1	0	8	1	3	564	254	2	88	0
Shalavirus	129	6	2	1	31	12	0	144	1	0	23	85	83	51	71	3	580	411	6	19
Tequatrovirus	2	1	15	0	30	3	1	15	0	38	0	51	142	0	0	3	800	146	1	839
Tequintavirus	2	2	3	2	1	0	0	4	1	0	2	24	3	4	2	13	126096	7059	6	940
Teseptimavirus	747	140	67	9	64	81	15	40	59	20	16	55	232	111	52	240	7015	1462	71	1033
Vansinderenvirus	267	3	44	0	28	17805	21087	11731	2495	21206	8026	19712	11337	3467	6504	2272	887	10185	2283	844
unclassified Ackermannviridae genus	1271	920	3821	2419	812	592	2383	3555	955	640	905	368	772	640	509	1054	4751	1917	657	1009
unclassified Aliceevansviridae genus	32	0	17	0	1	9150	20925	2376	283	2886	2408	17669	1875	770	1646	435	107	560	441	168
unclassified Autographiviridae genus	46	0	13	4	2	36	6	2	10	10	5	15	37	13	3	42	2240	322	8	393
unclassified Demerecviridae genus	3	0	1	0	9	77	0	24	1	0	4	11	3	64	17	7	50201	2671	6	372
unclassified Fiersviridae genus	6860	13	254	2	4383	23	1	33	4	1	14	3	379	12	16	722	2905	10	1	6
unclassified Herelleviridae genus	240	36	94	0	52	1489	2577	553	549	1215	1323	7985	1243	668	843	228	1177	440	481	2619
unclassified Microviridae genus	4	13	6	1009	78	1	3	17	0	2	1	7	3	626	0	2	12	15	5	49
unclassified Rountreeviridae genus	0	0	0	0	0	35	197	37	5	49	401	983	5	17	24	0	374	10	7	60
unclassified Straboviridae genus	5	0	306	1	8	46	88	32	12	2	7	11	5	22	6	3510	393	1310	22	193
