# Supplementary material for: Metatranscriptomic analysis of the gut virome in Muscovy ducks reveals a novel duck reovirus potentially associated with hepatic and splenic hemorrhage
Source: Front Immunol. 2025 Oct 23;16:1680275. doi: 10.3389/fimmu.2025.1680275 (PMC12588956; doi:10.3389/fimmu.2025.1680275)
Supplement: Supplementary file 1 [file DataSheet1.zip › Supplementary_Tables/Supplementary Table 4.xlsx]

## Sheet: Table7
Table 7. Reads count for prokaryotic viruses at Species level.
Species	Healthy_1	Healthy_2	Healthy_3	Healthy_4	Healthy_5	Healthy_6	Healthy_7	Healthy_8	Healthy_9	Healthy_10	Diseased_1	Diseased_2	Diseased_3	Diseased_4	Diseased_5	Diseased_6	Diseased_7	Diseased_8	Diseased_9	Diseased_10
Aerococcus phage vB_AviM_AVP	19	0	5	0	1	1122	2493	216	273	1094	584	286	142	10	51	63	100	304	335	66
Brussowvirus 20617	731	51	281	2	1418	8928	23307	5042	2842	20257	3465	10589	7477	5545	3690	7703	9066	6472	965	15302
Dickeya phage phiDP23.1	1238	911	3810	2395	806	592	2372	3546	930	633	895	367	757	626	503	1032	4747	1898	655	1006
Escherichia phage vB_EcoS_VAH1	0	0	0	0	0	0	0	0	0	0	0	0	0	0	0	0	3906	165	0	5
Fischettivirus C1	0	0	0	0	0	49	327	26	4	89	1265	1796	19	28	158	1	486	11	9	137
Leviviridae sp.	6860	12	252	1	4381	23	1	32	4	0	14	3	378	12	16	722	2901	10	1	6
Moineauvirus P9902	49	1	1	0	0	529	688	402	155	578	252	795	365	108	262	176	139	906	225	21
Phitrevirus phi3	328	392	367	344	299	232	419	437	599	383	488	105	246	154	48	454	371	434	353	444
Pseudotevenvirus margaery	1255	289	65	4	198	625	37	31	191	43	309	68	622	384	655	1708	1910	1445	86	1055
Schiekvirus EFP01	376	27	113	4	228	2264	6230	2459	690	2636	2812	3311	8149	4335	4726	1024	5243	1968	1398	32188
Streptococcus phage CHPC933	7	0	0	0	0	158	455	157	86	334	114	2134	346	19	52	99	89	211	136	8
Streptococcus phage Javan237	2	0	0	0	0	145	2448	44	7	87	35	1211	160	22	146	13	14	61	15	1
Streptococcus phage Javan238	5	0	2	0	0	2909	9109	681	47	1810	1527	11475	808	188	769	94	14	118	278	48
Streptococcus phage Javan252	1	0	2	0	0	1500	2718	267	8	189	60	812	292	22	91	3	0	18	5	0
Streptococcus phage Javan288	21	0	8	0	0	2105	16133	2014	205	2298	1080	8534	2563	758	1710	946	96	959	448	137
Streptococcus phage M102AD	0	0	4	0	0	3519	111	139	105	2	0	17	22	53	29	32	0	3	0	0
Streptococcus phage PH15	4	0	1	0	0	335	136	986	11	141	673	2054	289	346	397	68	0	31	45	102
Tequintavirus L6jm	0	0	0	0	0	0	0	0	0	0	0	0	0	0	0	0	5434	216	0	5
Tequintavirus SP01	0	0	0	0	0	0	0	0	0	0	0	1	0	0	0	0	4109	367	2	51
Tequintavirus fp01	0	0	0	0	0	0	0	0	0	0	0	2	0	0	0	1	3818	343	0	48
Teseptimavirus T7	633	136	33	0	62	20	4	26	43	6	7	30	182	74	47	174	1828	602	55	202
Vansinderenvirus P0093	57	0	3	0	0	4602	2695	2053	453	2614	1978	2703	1748	596	1001	222	22	2336	150	85
Vansinderenvirus SW4	210	3	41	0	26	13190	18074	9668	2040	18104	6037	16537	9583	2866	5438	2038	864	7849	2123	759
unclassified Demerecviridae species	0	0	0	0	0	2	0	0	0	0	0	11	2	0	11	6	50070	2670	5	295
unclassified Herelleviridae species	218	35	89	0	47	315	84	293	259	98	736	7661	1085	624	665	86	1024	130	135	2516
unclassified Krischvirus species	1	0	0	0	0	0	0	0	0	0	0	4	0	1	1	0	1137	11505	25	514
unclassified Moineauvirus species	0	1	1	0	8	531	3881	142	17	253	62	2297	224	54	464	7	7	12	155	8
unclassified Straboviridae species	5	0	305	1	3	36	88	32	11	1	7	10	2	21	3	3498	376	1310	19	191
unclassified Tequintavirus species	0	2	1	0	0	0	0	1	0	0	0	15	1	1	0	8	83642	4376	3	521
unclassified Teseptimavirus species	114	4	34	9	2	61	11	14	16	14	9	25	50	37	5	64	2532	417	15	457
