# Supplementary material for: Metatranscriptomic analysis of the gut virome in Muscovy ducks reveals a novel duck reovirus potentially associated with hepatic and splenic hemorrhage
Source: Front Immunol. 2025 Oct 23;16:1680275. doi: 10.3389/fimmu.2025.1680275 (PMC12588956; doi:10.3389/fimmu.2025.1680275)
Supplement: Supplementary file 1 [file DataSheet1.zip › Supplementary_Tables/Supplementary Table 5.xlsx]

## Sheet: Table2
Table 5. Reads count for eukaryotic viruses at Family level.
Family	Healthy_1	Healthy_2	Healthy_3	Healthy_4	Healthy_5	Healthy_6	Healthy_7	Healthy_8	Healthy_9	Healthy_10	Diseased_1	Diseased_2	Diseased_3	Diseased_4	Diseased_5	Diseased_6	Diseased_7	Diseased_8	Diseased_9	Diseased_10
Adenoviridae	0	0	0	3	0	0	0	0	0	0	0	0	0	1	0	0	0	0	0	0
Anelloviridae	0	1	0	3	0	0	0	0	0	0	0	0	0	0	0	0	0	0	0	0
Astroviridae	2	0	0	0	0	7	0	1	0	0	1	6	2	0	2	18	25	1	2	8
Birnaviridae	0	0	0	0	1	0	0	0	0	0	0	0	0	0	0	0	0	0	0	0
Caliciviridae	250	1	19	0	32	412	6	352	3	89	88	28	127	489	189	2	10	9	18	6
Circoviridae	0	0	0	0	4	0	0	0	0	0	0	0	0	0	0	0	0	0	0	0
Coronaviridae	1	0	0	0	0	0	0	0	0	0	3	0	1	0	1	0	0	0	0	1
Flaviviridae	0	0	0	0	0	0	2	0	0	0	0	1	0	0	0	1	0	1	0	0
Genomoviridae	0	0	0	0	0	0	0	0	0	0	0	0	0	0	0	1	0	0	1	0
Hantaviridae	1	0	0	0	0	0	0	0	0	0	0	0	0	0	0	0	0	0	0	0
Hepadnaviridae	0	0	0	0	0	0	0	0	0	0	1	0	0	0	0	0	0	0	0	0
Iridoviridae	1	1	1	0	0	3	0	0	39	0	3	0	2	1	0	0	0	1	2	0
Nodaviridae	1	0	14	0	1	0	0	0	0	0	0	0	0	0	1	0	2	0	0	1
Orthoherpesviridae	52	4	1	3	7	8	0	3	2	2	0	6	22	6	4	15	81	53	3	63
Orthomyxoviridae	12	220	0	197	6	181	160	3	0	0	25	5	41	0	1	45	2891	1	0	1
Papillomaviridae	0	0	0	0	0	0	0	0	0	0	0	0	0	0	0	0	4	0	0	0
Paramyxoviridae	0	0	4	0	0	2	0	0	0	0	0	0	1	0	0	1	6	0	0	0
Parvoviridae	0	2	0	0	0	0	0	0	0	0	0	0	0	0	0	0	0	0	3	0
Picobirnaviridae	1092	434	152	14	806	229	638	650	135	2741	583	2	114	45	13	1699	233	248	137	13
Picornaviridae	2829	1	1	0	198	1	0	0	4	1	1	5	30	14	268	33	14	4326	29	2
Poxviridae	5	0	0	0	0	4	1	0	0	0	0	1	0	1	16	1	11	7	0	1
Retroviridae	375	328	141	882	392	105	82	104	95	51	207	28	121	257	86	90	54	85	228	36
Rhabdoviridae	0	0	0	0	0	1	0	0	0	1	0	0	0	0	0	0	3	1	0	0
Sedoreoviridae	0	0	0	0	0	0	2	1	0	0	110	0	0	6	0	0	0	0	0	0
Smacoviridae	0	0	0	0	2	0	0	0	0	0	0	0	0	0	0	0	0	0	0	0
Spinareoviridae	0	0	0	0	0	0	10	9	0	24	10	2	25	1	40	0	0	0	0	0
Tobaniviridae	0	0	0	0	2	0	0	0	0	0	0	0	0	0	0	0	0	0	0	0
