# Supplementary material for: Metatranscriptomic analysis of the gut virome in Muscovy ducks reveals a novel duck reovirus potentially associated with hepatic and splenic hemorrhage
Source: Front Immunol. 2025 Oct 23;16:1680275. doi: 10.3389/fimmu.2025.1680275 (PMC12588956; doi:10.3389/fimmu.2025.1680275)
Supplement: Supplementary file 1 [file DataSheet1.zip › Supplementary_Tables/Supplementary Table 6.xlsx]

## Sheet: Table3
Table 6. Reads count for eukaryotic viruses at Genus level.
Genus	Healthy_1	Healthy_2	Healthy_3	Healthy_4	Healthy_5	Healthy_6	Healthy_7	Healthy_8	Healthy_9	Healthy_10	Diseased_1	Diseased_2	Diseased_3	Diseased_4	Diseased_5	Diseased_6	Diseased_7	Diseased_8	Diseased_9	Diseased_10
Alpharetrovirus	373	322	130	870	383	76	76	92	90	42	195	24	116	251	78	79	20	69	222	27
Avastrovirus	2	0	0	0	0	6	0	0	0	0	1	6	1	0	1	11	18	1	1	4
Capripoxvirus	0	0	0	0	0	0	0	0	0	0	0	1	0	0	16	0	9	6	0	1
Centapoxvirus	0	0	0	0	0	4	0	0	0	0	0	0	0	1	0	0	0	0	0	0
Chloriridovirus	0	0	0	0	0	0	0	0	15	0	0	0	1	0	0	0	0	1	0	0
Cytomegalovirus	52	4	1	3	6	8	0	3	2	2	0	6	22	6	4	15	80	53	3	63
Fijivirus	0	0	0	0	0	0	10	8	0	24	1	2	0	0	0	0	0	0	0	0
Gammaretrovirus	1	5	11	7	5	17	4	9	5	8	8	3	3	1	3	4	27	8	3	7
Hepatovirus	0	0	0	0	0	0	0	0	0	0	0	0	0	0	0	8	0	0	0	0
Intracisternal A-particles	0	0	0	0	0	9	0	1	0	0	0	0	1	0	0	2	2	0	1	0
Iridovirus	0	0	0	0	0	1	0	0	16	0	1	0	1	1	0	0	0	0	0	0
Isavirus	12	220	0	197	6	181	160	3	0	0	25	5	41	0	1	45	2891	1	0	1
Lentivirus	0	0	0	0	0	0	0	1	0	0	0	1	0	4	4	0	2	8	1	0
Ludopivirus	2828	0	0	0	2	0	0	0	0	0	0	0	0	0	260	0	2	799	8	2
Orthopicobirnavirus	0	0	0	0	5	0	0	0	0	0	0	0	0	0	0	0	0	0	0	0
Orthoreovirus	0	0	0	0	0	0	0	0	0	0	9	0	25	1	40	0	0	0	0	0
Orthorubulavirus	0	0	4	0	0	2	0	0	0	0	0	0	0	0	0	1	5	0	0	0
Picobirnavirus	7	301	48	3	291	5	8	1	0	5	1	1	50	23	5	5	35	100	6	0
Rotavirus	0	0	0	0	0	0	2	1	0	0	110	0	0	6	0	0	0	0	0	0
Sapelovirus	1	1	0	0	196	1	0	0	0	1	1	5	30	14	8	14	12	3527	13	0
Sapovirus	15	0	1	0	0	26	0	17	0	4	8	0	4	37	0	0	1	0	1	1
Sciuripoxvirus	5	0	0	0	0	0	0	0	0	0	0	0	0	0	0	0	0	0	0	0
Vesivirus	0	0	0	0	0	0	0	13	0	0	0	0	0	2	7	0	0	0	0	2
unclassified Astroviridae genus	0	0	0	0	0	1	0	1	0	0	0	0	1	0	1	7	7	0	1	4
unclassified Caliciviridae genus	233	1	18	0	32	386	6	322	3	85	80	28	123	450	182	2	9	9	17	3
unclassified Iridoviridae genus	0	0	0	0	0	2	0	0	8	0	2	0	0	0	0	0	0	0	2	0
unclassified Nodaviridae genus	0	0	10	0	1	0	0	0	0	0	0	0	0	0	1	0	2	0	0	1
unclassified Picobirnaviridae genus	1085	133	104	11	510	224	630	649	135	2736	582	1	64	22	8	1694	198	148	131	13
unclassified Picornaviridae genus	0	0	1	0	0	0	0	0	3	0	0	0	0	0	0	11	0	0	4	0
unclassified Retroviridae genus	1	1	0	5	4	2	2	1	0	1	4	0	1	1	1	4	2	0	1	2
