# Supplementary material for: Metatranscriptomic analysis of the gut virome in Muscovy ducks reveals a novel duck reovirus potentially associated with hepatic and splenic hemorrhage
Source: Front Immunol. 2025 Oct 23;16:1680275. doi: 10.3389/fimmu.2025.1680275 (PMC12588956; doi:10.3389/fimmu.2025.1680275)
Supplement: Supplementary file 1 [file DataSheet1.zip › Supplementary_Tables/Supplementary Table 7.xlsx]

## Sheet: Table4
Table 7. Reads count for eukaryotic viruses at Species level.
Species	Healthy_1	Healthy_2	Healthy_3	Healthy_4	Healthy_5	Healthy_6	Healthy_7	Healthy_8	Healthy_9	Healthy_10	Diseased_1	Diseased_2	Diseased_3	Diseased_4	Diseased_5	Diseased_6	Diseased_7	Diseased_8	Diseased_9	Diseased_10
Avian carcinoma virus	0	42	7	0	38	0	0	0	0	1	0	0	0	1	9	0	0	0	0	0
Avian leukosis virus	244	79	46	333	172	27	28	31	36	24	111	11	35	159	26	40	10	27	132	9
Avian orthoreovirus	0	0	0	0	0	0	0	0	0	0	9	0	25	1	40	0	0	0	0	0
Avian sapelovirus	1	1	0	0	196	1	0	0	0	1	1	5	30	14	8	14	12	3526	13	0
Caliciviridae sp.	0	0	1	0	0	22	0	11	0	4	1	0	3	4	31	0	0	0	0	0
Chicken picobirnavirus	1	30	6	0	57	2	2	0	0	0	0	0	4	8	1	0	2	14	0	0
Duck astrovirus CPH	0	0	0	0	0	0	0	0	0	0	0	0	0	0	0	2	8	0	0	0
Duck calicivirus	1	0	0	0	0	13	0	12	0	6	0	0	0	0	0	0	0	0	0	1
Duck calicivirus 2	0	0	0	0	0	5	0	0	0	0	0	0	1	0	10	0	0	0	0	0
Fujinami sarcoma virus	7	17	1	2	0	1	0	0	0	0	0	0	7	2	2	0	0	0	2	0
Grey teal calicivirus	91	1	1	0	0	0	0	0	0	0	0	0	1	1	0	0	0	9	9	0
Picobirnavirus sp.	2	16	4	0	29	0	1	0	0	0	0	0	7	1	0	2	30	3	3	0
Picobirnavirus wolf/PRT/189/2015	2	0	2	0	2	0	0	0	0	0	0	0	27	3	0	0	0	0	0	0
Retroviridae sp.	1	1	0	4	3	1	2	1	0	0	3	0	0	1	1	0	0	0	1	0
Rotavirus F	0	0	0	0	0	0	0	1	0	0	103	0	0	0	0	0	0	0	0	0
Shelduck calicivirus	45	0	8	0	9	160	3	95	1	31	45	0	48	153	4	0	5	0	5	0
Shelduck picobirnavirus II	0	0	0	0	10	0	0	0	0	0	0	0	0	0	0	0	1	0	0	0
Y73 sarcoma virus	10	0	0	0	0	0	0	0	0	0	0	0	0	0	0	0	0	0	0	0
unclassified Alpharetrovirus species	112	183	76	534	172	48	48	61	54	17	84	12	74	88	41	39	10	42	88	18
unclassified Astroviridae species	0	0	0	0	0	1	0	1	0	0	0	0	1	0	1	7	7	0	0	2
unclassified Avastrovirus species	1	0	0	0	0	3	0	0	0	0	0	0	1	0	0	5	6	1	0	2
unclassified Caliciviridae species	91	0	8	0	18	165	3	191	1	43	34	22	63	278	118	2	4	0	3	2
unclassified Fijivirus species	0	0	0	0	0	0	3	3	0	6	0	2	0	0	0	0	0	0	0	0
unclassified Gammaretrovirus species	0	1	3	2	1	6	2	1	0	1	4	2	1	0	0	3	8	2	2	1
unclassified Picobirnaviridae species	1	121	32	4	245	9	0	1	2	7	337	1	49	4	3	6	2	55	0	0
unclassified Picobirnavirus species	1	139	2	2	62	1	1	1	0	3	1	1	7	4	3	3	0	38	1	0
unclassified Picornaviridae species	0	0	0	0	0	0	0	0	3	0	0	0	0	0	0	11	0	0	4	0
unclassified Retroviridae species	0	0	0	0	1	1	0	0	0	1	1	0	0	0	0	3	2	0	0	2
unclassified Sapovirus species	8	0	1	0	0	13	0	7	0	3	1	0	2	26	0	0	0	0	0	0
unclassified Vesivirus species	0	0	0	0	0	0	0	13	0	0	0	0	0	2	7	0	0	0	0	2
